# Supplementary material for: Archaea express circular isoforms of IS200/IS605-associated ωRNAs
Source: Front Microbiol. 2025 Oct 14;16:1641342. doi: 10.3389/fmicb.2025.1641342 (PMC12558985; doi:10.3389/fmicb.2025.1641342)
Supplement: Supplementary file 1 [file Table_1.xlsx]

## Sheet: Supplementary Table 1
Supplementary Table 1 - accession of all data used in this study
organism	name of the organism
accession	accession number of the dataset in NCBI database
assembly	NCBI assembly ID used to map the reads
adapter sequence R1	adapter sequence used for trimming the adapters befeore analysis
adapter sequence R2	adapter sequence used for trimming the adapters befeore analysis of R2 reads, if aplicable
poly-A trimming	if poly-A trimming was performed in adapter trimming step
RNaseR	if the data is RNase R-treated (circRNA-Seq)
reference	DOI of the article where the dataset was originally published, if applicable

## Sheet: Accession IDs
organism	accession	assembly	adapter sequence R1	adapter sequence R2	poly-A triming	RNaseR	reference
Halobacterium salinarum	PRJNA1268524	ASM680v1	AGATCGGAAGAGCACACGTCTGAACTCCAGTCA			yes	this study
Haloferax volcanii	PRJEB40302	ASM2568v1	AGATCGGAAGAGCACACGTCTGAACTCCAGTCA			yes	10.3389/fmicb.2020.594838
Pyrococcus abyssi	personal communication	ASM19593v2				yes	10.1080/15476286.2017.1302640
Saccharolobus solfataricus	personal communication	ASM700v1	GATCGGAAGAGCGGTTCAGCAGGAATGCCGAG			yes	10.1093/nar/gkr1009
Sulfolobus acidocaldarius	PRJNA388657	ASM1228v1	AGATCGGAAGAGCACACGTCTGAACTCCAGTCAC			yes	10.1093/nar/gky144
Halobaterium salinarum	PRJNA413990	ASM680v1	AGATCGGAAGAGCACACGTCTGAACTCCAGTCA				10.1128/mSystems.00329-20
Candidatus Prometheoarchaeum syntrophicum	DRX189997	ASM800077v1	AGATCGGAAGAGCACACGTCTGAACTCCAGTCA	AGATCGGAAGAGCGTCGTGTAGGGAAAGAGTGT			10.1038/s41586-019-1916-6
Nanoarchaeum equitans	SRX155198	ASM808v1	AGATCGGAAGAGCACACGTCTGAACTCCAGTCA		yes		10.1186/gb-2012-13-7-r63
Nanobdella aerobiophila	DRX250711	ASM2316954v1	AGATCGGAAGAGCACACGTCTGAA	AGATCGGAAGAGCGTCGTGTAGGGA			10.1099/ijsem.0.005489
Archaeoglobus fulgidus	SRX2118852; SRX2118851	ASM866v1	AGATCGGAAGAGCACACGTCTGAACTCCAGTCA	AGATCGGAAGAGCGTCGTGTAGGGAAAGAGTGT
Methanocaldococcus jannaschii	SRX2166030; SRX2166029	ASM9166v1	AGATCGGAAGAGCACACGTCTGAACTCCAGTCA				10.1038/nmicrobiol.2017.21
Methanococcus maripaludis	SRX7266836; SRX7266834; SRX7266835	ASM1158v1	AGATCGGAAGAGCACACGTCTGAACTCCAGTCA	AGATCGGAAGAGCGTCGTGTAGGGAAAGAGTGT			10.7554/eLife.70464
Methanopyrus kandleri	SRX247369	ASM718v1	AGATCGGAAGAGCACACGTCTGAACTCCAGTCA		yes		10.1093/nar/gkt317
Haloarcula hispanica	SRX19624356	ASM22390v1	AGATCGGAAGAGCACACGTCTGAACTCCAGTCA	AGATCGGAAGAGCGTCGTGTAGGGAAAGAGTGT			10.1371/journal.pgen.1011115
Actinarchaeum halophilum	SRX10206603; SRX10206604; SRX10206605	ASM2756314v1	AGATCGGAAGAGCACACGTCTGAACTCCAGTCA	AGATCGGAAGAGCGTCGTGTAGGGAAAGAGTGT			10.1038/s41467-023-37389-w
Haloferax mediterranei	SRX14847222; SRX14847221; SRX14847220	ASM540632v1	AGATCGGAAGAGCACACGTCTGAACTCCAGTCA	AGATCGGAAGAGCGTCGTGTAGGGAAAGAGTGT			10.3390/biom12050682
Haloferax volcanii (small RNA-Seq)	PRJNA407425 (all samples)	ASM2568v1	AGATCGGAAGAGCACACGTCTGAACTCCAGTCA	AGATCGGAAGAGCGTCGTGTAGGGAAAGAGTGT			10.1128/JB.00779-17
Halorubrum lacusprofundi	ERR10286456; ERR10286458	ASM2220v1	AGATCGGAAGAGCACACGTCTGAACTCCAGTCA				10.3389/fmicb.2023.1274068
Methanosarcina acetivorans	SRX1568987; SRX1568986	ASM734v1	AGATCGGAAGAGCACACGTCTGAA				10.1186/s12864-016-3219-8
Methanosarcina mazei	SRX2012143; SRX2012144	ASM706v1	AGATCGGAAGAGCACACGTCTGAACTCCAGTCA		yes		10.1080/15476286.2017.1306170
Pyrococcus furiosus	SRX015089	ASM824508v1	TCGTATGCCGTCTTCTGCTTGT				10.1016/j.cell.2009.07.040
Thermococcus kodakarensis	SRX12834645	ASM996v1	TGGAATTCTCGGGTGCCAAGG				10.3389/fmolb.2022.811548
Nitrososphaera viennensis	DRX174140; DRX174141; DRX174142; DRX174143; DRX174144	ASM69878v1	AGATCGGAAGAGCACACGTCTGAACTCCAGTCA				10.1038/s41396-020-0715-2
Aeropyrum pernix	SRX2118849; SRX2118850	ASM1112v1	AGATCGGAAGAGCACACGTCTGAACTCCAGTCA	AGATCGGAAGAGCGTCGTGTAGGGAAAGAGTGT
Ignicoccus hospitalis	SRX2118841	ASM1794v1	AGATCGGAAGAGCACACGTCTGAACTCCAGTCA	AGATCGGAAGAGCGTCGTGTAGGGAAAGAGTGT
Metallosphaera sedula	DRX250712	ASM2316956v1	AGATCGGAAGAGCACACGTCTGAA	AGATCGGAAGAGCGTCGTGTAGGG			10.1099/ijsem.0.005489
Sulfolobus islandicus	SRX14413808; SRX14413809	ASM2430v1	AGATCGGAAGAGCACACGTCTGAACTCCAGTCA	AGATCGGAAGAGCGTCGTGTAGGGAAAGAGTGT
Thermoproteus tenax	SRX1155952; SRX1366273	ASM25305v1	TGGAATTCTCGGGTGCCAAGG				10.7554/eLife.11623
