# Supplementary material for: Archaea express circular isoforms of IS200/IS605-associated ωRNAs
Source: Front Microbiol. 2025 Oct 14;16:1641342. doi: 10.3389/fmicb.2025.1641342 (PMC12558985; doi:10.3389/fmicb.2025.1641342)
Supplement: Supplementary file 2 [file Table_2.xlsx]

## Sheet: Supplementary Table 2
Supplementary Table 2 - sequence of primers used in this study
primer_number	Number/ID of the primer
primer_name	Name of the primer
sequence	Sequence of the primer
target	Expected target of amplification

## Sheet: Primer sequences
primer_number	primer_name	sequence (5' -> 3')	target
873	16S_linear_fwd	CGAGACAATGGGAAGCCACTC	16S BHB - linear
874	16S_linear_rev	GCTCCAGTCTCGGACGTTAG	16S BHB - linear
875	16S_circ_fwd	GTAGCCGTAGGGGAATCTGC	16S BHB - circular
876	16S_circ_rev	GATCAACCGGAATTTGCTGGG	16S BHB - circular
877	up16S_linear_fwd	CGTACCGAGATCCGACACAG	upstream 16S - linear
878	up16S_linear_rev	CCATTCATGCAAGCCGCTAC	upstream 16S - linear
879	up16S_circ_fwd	ACAGGTCAATGCCACACACT	upstream 16S - circular
880	up16S_circ_rev	GCGCTGTTAAGTCACGGATG	upstream 16S - circular
885	5S_linear_fwd	GTTACTCCCGTACCCATCCC	5S - linear
886	5S_linear_rev	CGGATTTCCCAGAGGCTCG	5S - linear
887	5S_circ_fwd	CGGTCAGTACTGGAGTGCG	5S - circular
888	5S_circ_rev	ATCTTCCGTGTTCGGGATGG	5S - circular
881	23S_linear_fwd	GTTACTCCCGTACCCATCCC	23S BHB - linear
882	23S_linear_rev	CGGATTTCCCAGAGGCTCG	23S BHB - linear
883	23S_circ_fwd	GTTACTCCCGTACCCATCCC	23S BHB - circular
884	23S_circ_rev	CGGATTTCCCAGAGGCTCG	23S BHB - circular
863	tRNA-Trp_intron_fwd	GGGACGACGCTCCAGAC	tRNA-Trp - linear
864	tRNA-Trp_intron_rev	CCTCGGAACTCCAGAGGGTC	tRNA-Trp - linear
865	tRNA-Trp_circ_fwd	GTGACGACCCTCTGGAGTTC	tRNA-Trp - circular
866	tRNA-Trp_circ_rev	CGGTATACCAGTCTGGAGCG	tRNA-Trp - circular
867	tRNA-Trp_exon_fwd	CAGGCATGGCGACTGACTC	tRNA-Trp - RNase R sensitive
868	tRNA-Trp_exon_rev	GGCCGGAGGGATTTGAACC	tRNA-Trp - RNase R sensitive
857	sot2652_fwd	CCGGACTCACAAAACCCAACC	sot2652 - linear
858	sot2652_rev	CGCTAACACTCCCTGTTCCG	sot2652 - linear
859	sot2652_circ_fwd	CGTAAGCCGCCCAACCTC	sot2652 - circular
860	sot2652_circ_rev	ACGCACCAACCGAACTTGTG	sot2652 - circular
861	VNG2652_fwd	GCTGAAACTCGACGGTAACG	sot2652 - RNase R sensitive
862	VNG2652_rev	GAGGGAACGGGATGAGGTTG	sot2652 - RNase R sensitive
