# Supplementary material for: Archaea express circular isoforms of IS200/IS605-associated ωRNAs
Source: Front Microbiol. 2025 Oct 14;16:1641342. doi: 10.3389/fmicb.2025.1641342 (PMC12558985; doi:10.3389/fmicb.2025.1641342)
Supplement: Supplementary file 3 [file Table_3.xlsx]

## Sheet: Supplementary Table 3
Supplementary Table 3 - circRNA annotation in circRNA-Seq data
ensemble_id	ID given to the circRNA
chr	Chromossome in which the circRNA is annotated
start	Start coordinate of the annotated circRNA ensemble
end	End coordinate of the annotated circRNA ensemble
strand	Strand of the annotated circRNA ensemble, if applicable
orientation	If the annotated circRNA is sense or antisense in relation to the associated feature, if applicable
locus_tag	Locus tag of the feature to which the circRNA is associated
product	Product of the gene to which the circRNA is associated
annotation	Annotation used to categorize circRNAs
this_study	If the circRNA was firstly discovered in this study, if applicable
both	If the circRNA was also discovered in original study, if applicable

## Sheet: H. salinarum
ensemble_id	chr	start	end	strand	num_reads	orientation	locus_tag	product	annotation
circRNA_0012	NC_002607.1	37812	38040	+	48	sense	VNG_RS00170	IS1341-type transposase ISH12	IS
circRNA_0027	NC_001869.1	142521	143937	+	17	antisense	VNG_RS12875	ISH3-type transposase ISH3	IS
circRNA_0047	NC_002607.1	430147	430222	-	1988	sense	VNG_RS02185	tRNA-Met	tRNA
circRNA_0059	NC_002607.1	770554	770655	+	178	sense	VNG_RS03925	tRNA-Trp	tRNA
circRNA_0060	NC_002607.1	770554	770655	-	16	antisense	VNG_RS03925	tRNA-Trp	tRNA
circRNA_0068	NC_002607.1	1107729	1107810	-	17	sense	VNG_RS05810	tRNA-Leu	tRNA
circRNA_0074	NC_002607.1	1218545	1218628	-	12	sense	VNG_RS06350	tRNA-Met	tRNA
circRNA_0089	NC_002607.1	1609784	1609874	-	11	sense	VNG_RS13380	hypothetical protein	CDS
circRNA_0098	NC_002607.1	1874750	1875402	+	241				intergenic
circRNA_0108	NC_002607.1	1874996	1875402	+	49				intergenic
circRNA_0111	NC_002607.1	1875104	1875243	+	22				intergenic
circRNA_0112	NC_002607.1	1875107	1875402	+	16				intergenic
circRNA_0116	NC_002607.1	1875128	1875402	+	38				intergenic
circRNA_0119	NC_002607.1	1875172	1875402	+	13				intergenic
circRNA_0125	NC_002607.1	1875261	1875402	+	73				intergenic
circRNA_0133	NC_002607.1	1875327	1875403	+	18				intergenic
circRNA_0143	NC_002607.1	1875403	1877044	+	2357	sense	VNG_RS09790	16S ribosomal RNA	rRNA
circRNA_0144	NC_002607.1	1875403	1877043	-	18	antisense	VNG_RS09790	16S ribosomal RNA	rRNA
circRNA_0164	NC_002607.1	1876014	1876263	+	22	sense	VNG_RS09790	16S ribosomal RNA	rRNA
circRNA_0174	NC_002607.1	1876370	1876848	+	10	sense	VNG_RS09790	16S ribosomal RNA	rRNA
circRNA_0192	NC_002607.1	1876676	1876936	+	57	sense	VNG_RS09790	16S ribosomal RNA	rRNA
circRNA_0193	NC_002607.1	1876677	1876789	+	20	sense	VNG_RS09790	16S ribosomal RNA	rRNA
circRNA_0195	NC_002607.1	1876677	1876853	+	20	sense	VNG_RS09790	16S ribosomal RNA	rRNA
circRNA_0196	NC_002607.1	1876678	1876845	+	16	sense	VNG_RS09790	16S ribosomal RNA	rRNA
circRNA_0211	NC_002607.1	1877329	1877459	+	73				intergenic
circRNA_0212	NC_002607.1	1877329	1877512	+	360				intergenic
circRNA_0213	NC_002607.1	1877330	1877454	+	65				intergenic
circRNA_0214	NC_002607.1	1877330	1877478	+	937				intergenic
circRNA_0215	NC_002607.1	1877331	1877470	+	39				intergenic
circRNA_0216	NC_002607.1	1877331	1877501	+	216				intergenic
circRNA_0219	NC_002607.1	1877332	1877489	+	51				intergenic
circRNA_0239	NC_002607.1	1877756	1877937	+	13	sense	VNG_RS09800	23S ribosomal RNA	rRNA
circRNA_0255	NC_002607.1	1878589	1878730	+	737	sense	VNG_RS09800	23S ribosomal RNA	rRNA
circRNA_0256	NC_002607.1	1878590	1878758	+	59	sense	VNG_RS09800	23S ribosomal RNA	rRNA
circRNA_0283	NC_002607.1	1879587	1879982	+	24	sense	VNG_RS09800	23S ribosomal RNA	rRNA
circRNA_0299	NC_002607.1	1880083	1880410	+	10	sense	VNG_RS09800	23S ribosomal RNA	rRNA
circRNA_0303	NC_002607.1	1880132	1880410	+	63	sense	VNG_RS09800	23S ribosomal RNA	rRNA
circRNA_0306	NC_002607.1	1880150	1880319	+	398	sense	VNG_RS09800	23S ribosomal RNA	rRNA
circRNA_0307	NC_002607.1	1880150	1880411	+	148	sense	VNG_RS09800	23S ribosomal RNA	rRNA
circRNA_0308	NC_002607.1	1880151	1880306	+	91	sense	VNG_RS09800	23S ribosomal RNA	rRNA
circRNA_0324	NC_002607.1	1880520	1880577	+	13	sense	VNG_RS09805	5S ribosomal RNA	rRNA
circRNA_0325	NC_002607.1	1880520	1880649	+	2209	sense	VNG_RS09805	5S ribosomal RNA	rRNA
circRNA_0331	NC_002607.1	1880522	1880631	+	625	sense	VNG_RS09805	5S ribosomal RNA	rRNA
circRNA_0336	NC_002607.1	1880526	1880600	+	797	sense	VNG_RS09805	5S ribosomal RNA	rRNA
circRNA_0337	NC_002607.1	1880527	1880587	+	329	sense	VNG_RS09805	5S ribosomal RNA	rRNA
circRNA_0338	NC_002607.1	1880528	1880635	+	8051	sense	VNG_RS09805	5S ribosomal RNA	rRNA
circRNA_0342	NC_002607.1	1880530	1880635	+	432	sense	VNG_RS09805	5S ribosomal RNA	rRNA
circRNA_0363	NC_002607.1	1880576	1880959	+	12	sense	VNG_RS09805	multiple	other
circRNA_0397	NC_002607.1	1987890	1988006	-	62	sense	VNG_RS10400	IS1341-type transposase ISH34	IS

## Sheet: H. volcanii
ensemble_id	chr	start	end	strand	num_reads	orientation	locus_tag	product	annotation	this_study	both	observation
circRNA_0009	NC_013966.1	21681	22373	-	14		multiple	multiple	other	x
circRNA_0069	NC_013964.1	275569	278541	-	25		multiple	multiple	other	x		antisense to an ISH3 transposase
circRNA_0076	NC_013967.1	284721	284795	+	11	sense	HVO_RS06230	ATP synthase subunit A	CDS	x
circRNA_0108	NC_013967.1	457850	457925	+	464	sense	HVO_RS07235	tRNA-Asn	tRNA	x
circRNA_0113	NC_013967.1	457872	457925	+	13	sense	HVO_RS07235	tRNA-Asn	tRNA	x
circRNA_0125	NC_013967.1	529881	529977	+	11				intergenic	x
circRNA_0187	NC_013967.1	936252	936362	+	21	sense	HVO_RS19635	signal recognition particle sRNA	other	x
circRNA_0190	NC_013967.1	936271	936362	+	12	sense	HVO_RS19635	signal recognition particle sRNA	other	x
circRNA_0199	NC_013967.1	937864	937935	-	13	sense	HVO_RS09640	tRNA-Gly	tRNA	x
circRNA_0214	NC_013967.1	1165776	1165881	+	2133	sense	HVO_RS20700	tRNA-Trp	tRNA		x
circRNA_0216	NC_013967.1	1195172	1195220	+	1074	None			intergenic		x
circRNA_0226	NC_013967.1	1526268	1526350	-	16	sense	HVO_RS12695	tRNA-Leu	tRNA	x
circRNA_0238	NC_013967.1	1598082	1599743	+	40699	sense	HVO_RS13015	16S ribosomal RNA	rRNA		x
circRNA_0240	NC_013967.1	1598083	1599701	+	12	sense	HVO_RS13015	16S ribosomal RNA	rRNA	x
circRNA_0255	NC_013967.1	1598090	1599724	+	20	sense	HVO_RS13015	16S ribosomal RNA	rRNA	x
circRNA_0261	NC_013967.1	1598110	1599704	+	22	sense	HVO_RS13015	16S ribosomal RNA	rRNA	x
circRNA_0340	NC_013967.1	1599666	1599741	+	12				intergenic	x
circRNA_0351	NC_013967.1	1600017	1602999	+	307	sense	HVO_RS13025	23S ribosomal RNA	rRNA		x
circRNA_0400	NC_013967.1	1733551	1733659	-	44	sense			intergenic	x
circRNA_0425	NC_013967.1	2264000	2264075	-	71	sense	HVO_RS16225	tRNA-Val	tRNA	x
circRNA_0426	NC_013967.1	2264038	2266975	-	18		multiple	multiple	other	x
circRNA_0435	NC_013967.1	2384837	2384987	+	61	sense	HVO_RS16860	tRNA-Met	tRNA	x
circRNA_0436	NC_013967.1	2384877	2384951	+	27	sense	HVO_RS16860	tRNA-Met	tRNA		x
circRNA_0447	NC_013967.1	2420726	2420803	+	113	sense	HVO_RS17095		tRNA	x
circRNA_0456	NC_013967.1	2620286	2620371	-	12	sense	HVO_RS18165	tRNA-Ser	tRNA	x
circRNA_0460	NC_013967.1	2694003	2694283	+	171				intergenic	x
circRNA_0467	NC_013967.1	2766830	2769808	-	105	sense	HVO_RS18910	23S ribosomal RNA	rRNA		x
circRNA_0490	NC_013967.1	2770084	2771744	-	20753	sense	HVO_RS18920	16S ribosomal RNA	rRNA		x

## Sheet: P. abyssi
ensemble_id	chr	start	end	strand	num_reads	orientation	locus_tag	product	annotation	this_study	both
circRNA_0007	NC_000868.1	57374	57442	+	835	sense		C/D box small nucleolar RNA sR46	CDbox		x
circRNA_0008	NC_000868.1	64243	64305	+	19	sense		C/D box small nucleolar RNA sR45	CDbox		x
circRNA_0009	NC_000868.1	65217	65278	-	11	sense		C/D box small nucleolar RNA sR14	CDbox		x
circRNA_0010	NC_000868.1	65332	65399	+	186	sense		C/D box small nucleolar RNA sR22	CDbox		x
circRNA_0018	NC_000868.1	204823	207824	+	11	sense	multiple	multiple	rRNA	x
circRNA_0259	NC_000868.1	205840	207817	+	23	sense	multiple	multiple	rRNA	x
circRNA_0261	NC_000868.1	205840	208260	+	57	sense	multiple	multiple	rRNA	x
circRNA_0264	NC_000868.1	205840	209199	+	15	sense	multiple	multiple	rRNA	x
circRNA_0443	NC_000868.1	206785	209881	+	10	sense	PAB_RS01090	23S ribosomal RNA	rRNA	x
circRNA_0453	NC_000868.1	206792	209855	+	33	sense	PAB_RS01090	23S ribosomal RNA	rRNA	x
circRNA_0621	NC_000868.1	207848	209788	+	28	sense	PAB_RS01090	23S ribosomal RNA	rRNA	x
circRNA_0764	NC_000868.1	209407	209788	+	44	sense	PAB_RS01090	23S ribosomal RNA	rRNA	x
circRNA_0770	NC_000868.1	209408	209784	+	25	sense	PAB_RS01090	23S ribosomal RNA	rRNA	x
circRNA_0772	NC_000868.1	209408	209874	+	16	sense	PAB_RS01090	23S ribosomal RNA	rRNA	x
circRNA_0787	NC_000868.1	209751	209856	+	667	sense	PAB_RS01090	23S ribosomal RNA	rRNA	x
circRNA_0797	NC_000868.1	209764	209845	+	23	sense	PAB_RS01090	23S ribosomal RNA	rRNA	x
circRNA_0803	NC_000868.1	209829	209874	+	46	sense	PAB_RS01090	23S ribosomal RNA	rRNA	x
circRNA_0805	NC_000868.1	230632	230695	+	10	sense	PAB_RS09735	C/D box small nucleolar RNA sR2	CDbox		x
circRNA_0806	NC_000868.1	235439	235502	+	38	sense		C/D box small nucleolar RNA sR49	CDbox		x
circRNA_0810	NC_000868.1	258066	258127	+	81	sense	PAB_RS09740	C/D box small nucleolar RNA sR31	CDbox		x
circRNA_0813	NC_000868.1	318117	318182	-	36	sense	PAB_RS09750	C/D box small nucleolar RNA sR29	CDbox		x
circRNA_0832	NC_000868.1	541770	541832	+	108	sense		C/D box small nucleolar RNA sR58	CDbox		x
circRNA_0849	NC_000868.1	622458	622526	-	11				intergenic		x
circRNA_0850	NC_000868.1	631517	631582	+	165	sense	PAB_RS09775	C/D box small nucleolar RNA sR26	CDbox		x
circRNA_0853	NC_000868.1	631582	631646	+	411	sense	PAB_RS09780	C/D box small nucleolar RNA sR60	CDbox		x
circRNA_0854	NC_000868.1	636702	636764	+	26	sense		C/D box small nucleolar RNA sR44	CDbox		x
circRNA_0875	NC_000868.1	910500	910572	+	26	sense		C/D box small nucleolar RNA sR55	CDbox		x
circRNA_0877	NC_000868.1	960309	960370	+	11	sense		C/D box small nucleolar RNA sR56	CDbox		x
circRNA_0879	NC_000868.1	991443	991504	-	19	sense		C/D box small nucleolar RNA sR3	CDbox		x
circRNA_0880	NC_000868.1	1011096	1011160	+	79	antisense	PAB_RS10195	hypothetical protein	CDS		x
circRNA_0883	NC_000868.1	1042249	1042320	+	3279	sense		C/D box small nucleolar RNA sR53	CDbox		x
circRNA_0894	NC_000868.1	1209269	1209330	-	37	sense	PAB_RS09885	C/D box small nucleolar RNA sR1	CDbox		x
circRNA_0903	NC_000868.1	1330513	1330584	-	287	sense	PAB_RS10035	tRNA-Trp (C/D box small nucleolar RNA sR40)	tRNA		x
circRNA_0908	NC_000868.1	1397126	1397188	+	18	sense		C/D box small nucleolar RNA sR11	CDbox		x
circRNA_0909	NC_000868.1	1403662	1403725	+	11	sense	PAB_RS09900	C/D box small nucleolar RNA sR8	CDbox		x
circRNA_0914	NC_000868.1	1468649	1468710	-	27	sense		C/D box small nucleolar RNA sR48	CDbox		x
circRNA_0926	NC_000868.1	1755869	1755931	-	97	antisense	PAB_RS09950	C/D box small nucleolar RNA sR34	CDbox		x

## Sheet: S. acidocaldarius
ensemble_id	chr	start	end	strand	num_reads	orientation	locus_tag	product	annotation
circRNA_0062	NC_007181.1	42132	42191	+	25	sense		C/D box small nucleolar RNA sR9	CDbox
circRNA_0064	NC_007181.1	42133	42186	+	28	sense		C/D box small nucleolar RNA sR9	CDbox
circRNA_0081	NC_007181.1	48429	48517	+	13	sense	SACI_RS00290	DNA-binding protein	CDS
circRNA_0114	NC_007181.1	49196	49255	-	340	sense	SACI_RS00300	tRNA-Trp	tRNA
circRNA_0204	NC_007181.1	72168	72206	+	15	sense	SACI_RS00445	signal recognition particle sRNA	other
circRNA_0235	NC_007181.1	97320	97378	+	33	sense		C/D box small nucleolar RNA sR24	CDbox
circRNA_0303	NC_007181.1	129965	130023	-	30				intergenic
circRNA_0528	NC_007181.1	217032	217092	+	342	sense		C/D box small nucleolar RNA sR10 (sR33 RFam)	CDbox
circRNA_0533	NC_007181.1	217047	217092	+	28	sense		C/D box small nucleolar RNA sR10 (sR33 RFam)	CDbox
circRNA_0555	NC_007181.1	233534	233648	+	24	sense	SACI_RS01350	MBL fold metallo-hydrolase	CDS
circRNA_0557	NC_007181.1	233552	233648	+	29	sense	SACI_RS01350	MBL fold metallo-hydrolase	CDS
circRNA_0895	NC_007181.1	308042	308099	+	39				intergenic
circRNA_0921	NC_007181.1	325552	325611	+	70				intergenic
circRNA_0926	NC_007181.1	328392	328449	+	38				intergenic
circRNA_0929	NC_007181.1	329195	329248	+	12				intergenic
circRNA_0962	NC_007181.1	345683	345744	+	36	sense		C/D box small nucleolar RNA sR13	CDbox
circRNA_0996	NC_007181.1	368183	368237	+	32	sense		C/D box small nucleolar RNA sR6	CDbox
circRNA_1114	NC_007181.1	417453	417527	+	54				intergenic
circRNA_1144	NC_007181.1	449458	449516	-	90	sense		C/D box small nucleolar RNA sR5	CDbox
circRNA_1145	NC_007181.1	449459	449511	-	26	sense		C/D box small nucleolar RNA sR5	CDbox
circRNA_1153	NC_007181.1	450909	450961	+	19				intergenic
circRNA_1167	NC_007181.1	458979	459032	+	12				intergenic
circRNA_1168	NC_007181.1	458980	459007	+	11				intergenic
circRNA_1402	NC_007181.1	515220	515273	+	303	sense	SACI_RS03085	tRNA-Ile	tRNA
circRNA_1608	NC_007181.1	559325	559365	-	12				intergenic
circRNA_1723	NC_007181.1	608795	608816	+	47	sense	SACI_RS03650	tRNA-Lys	tRNA
circRNA_1763	NC_007181.1	631930	631987	+	74				intergenic
circRNA_1808	NC_007181.1	650079	650206	-	83	sense	SACI_RS03880	RNA-guided pseudouridylation complex pseudouridine synthase subunit Cbf5	CDS
circRNA_1809	NC_007181.1	650128	650205	-	16	sense	SACI_RS03880	RNA-guided pseudouridylation complex pseudouridine synthase subunit Cbf5	CDS
circRNA_1811	NC_007181.1	650225	650305	-	46	sense	SACI_RS03885	H/ACA RNA-protein complex component Cbf5p	CDS
circRNA_1812	NC_007181.1	650226	650332	-	27	sense	SACI_RS03885	H/ACA RNA-protein complex component Cbf5p	CDS
circRNA_1869	NC_007181.1	669553	669612	-	48				intergenic
circRNA_1894	NC_007181.1	679117	679175	+	98				intergenic
circRNA_2109	NC_007181.1	755541	755608	+	21				intergenic
circRNA_2263	NC_007181.1	805788	805861	+	20				intergenic
circRNA_2270	NC_007181.1	808272	808331	+	100	sense		C/D box small nucleolar RNA sR28	CDbox
circRNA_2508	NC_007181.1	1025709	1025764	+	275	sense		C/D box small nucleolar RNA sR23	CDbox
circRNA_2550	NC_007181.1	1043139	1043200	+	69				intergenic
circRNA_2573	NC_007181.1	1062256	1062319	-	56				intergenic
circRNA_2654	NC_007181.1	1103873	1106949	-	32	sense	SACI_RS06210	23S ribosomal RNA	rRNA
circRNA_2666	NC_007181.1	1103905	1103976	-	10	sense	SACI_RS06210	23S ribosomal RNA	rRNA
circRNA_2690	NC_007181.1	1104067	1104170	-	25	sense	SACI_RS06210	23S ribosomal RNA	rRNA
circRNA_2765	NC_007181.1	1104405	1104536	-	60	sense	SACI_RS06210	23S ribosomal RNA	rRNA
circRNA_2767	NC_007181.1	1104405	1104548	-	16	sense	SACI_RS06210	23S ribosomal RNA	rRNA
circRNA_2770	NC_007181.1	1104407	1104521	-	13	sense	SACI_RS06210	23S ribosomal RNA	rRNA
circRNA_2773	NC_007181.1	1104413	1104517	-	15	sense	SACI_RS06210	23S ribosomal RNA	rRNA
circRNA_2774	NC_007181.1	1104413	1104546	-	39	sense	SACI_RS06210	23S ribosomal RNA	rRNA
circRNA_2785	NC_007181.1	1104440	1104547	-	15	sense	SACI_RS06210	23S ribosomal RNA	rRNA
circRNA_2796	NC_007181.1	1104453	1104547	-	34	sense	SACI_RS06210	23S ribosomal RNA	rRNA
circRNA_2889	NC_007181.1	1104930	1105053	-	27	sense	SACI_RS06210	23S ribosomal RNA	rRNA
circRNA_2901	NC_007181.1	1104970	1105066	-	20	sense	SACI_RS06210	23S ribosomal RNA	rRNA
circRNA_2916	NC_007181.1	1105025	1105122	-	23	sense	SACI_RS06210	23S ribosomal RNA	rRNA
circRNA_2921	NC_007181.1	1105046	1105122	-	16	sense	SACI_RS06210	23S ribosomal RNA	rRNA
circRNA_2960	NC_007181.1	1105241	1105335	-	17	sense	SACI_RS06210	23S ribosomal RNA	rRNA
circRNA_2961	NC_007181.1	1105242	1105359	-	16	sense	SACI_RS06210	23S ribosomal RNA	rRNA
circRNA_3014	NC_007181.1	1105442	1105472	-	10	sense	SACI_RS06210	23S ribosomal RNA	rRNA
circRNA_3044	NC_007181.1	1105640	1105759	-	16	sense	SACI_RS06210	23S ribosomal RNA	rRNA
circRNA_3098	NC_007181.1	1106137	1106213	-	20	sense	SACI_RS06210	23S ribosomal RNA	rRNA
circRNA_3110	NC_007181.1	1106236	1106355	-	13	sense	SACI_RS06210	23S ribosomal RNA	rRNA
circRNA_3123	NC_007181.1	1106278	1106356	-	30	sense	SACI_RS06210	23S ribosomal RNA	rRNA
circRNA_3168	NC_007181.1	1106476	1106579	-	111	sense	SACI_RS06210	23S ribosomal RNA	rRNA
circRNA_3174	NC_007181.1	1106489	1106579	-	24	sense	SACI_RS06210	23S ribosomal RNA	rRNA
circRNA_3181	NC_007181.1	1106506	1106579	-	13	sense	SACI_RS06210	23S ribosomal RNA	rRNA
circRNA_3182	NC_007181.1	1106506	1106597	-	10	sense	SACI_RS06210	23S ribosomal RNA	rRNA
circRNA_3186	NC_007181.1	1106516	1106592	-	11	sense	SACI_RS06210	23S ribosomal RNA	rRNA
circRNA_3202	NC_007181.1	1106577	1106718	-	183	sense	SACI_RS06210	23S ribosomal RNA	rRNA
circRNA_3203	NC_007181.1	1106578	1106650	-	45	sense	SACI_RS06210	23S ribosomal RNA	rRNA
circRNA_3219	NC_007181.1	1106596	1106656	-	149	sense	SACI_RS06210	23S ribosomal RNA	rRNA
circRNA_3220	NC_007181.1	1106597	1106661	-	31	sense	SACI_RS06210	23S ribosomal RNA	rRNA
circRNA_3226	NC_007181.1	1106608	1106656	-	34	sense	SACI_RS06210	23S ribosomal RNA	rRNA
circRNA_3230	NC_007181.1	1106630	1106656	-	12	sense	SACI_RS06210	23S ribosomal RNA	rRNA
circRNA_3239	NC_007181.1	1106714	1106796	-	11	sense	SACI_RS06210	23S ribosomal RNA	rRNA
circRNA_3260	NC_007181.1	1106864	1106916	-	14	sense	SACI_RS06210	23S ribosomal RNA	rRNA
circRNA_3267	NC_007181.1	1107091	1108645	-	35	sense	SACI_RS06215	16S ribosomal RNA	rRNA
circRNA_3269	NC_007181.1	1107124	1108638	-	23	sense	SACI_RS06215	16S ribosomal RNA	rRNA
circRNA_3281	NC_007181.1	1107345	1107452	-	26	sense	SACI_RS06215	16S ribosomal RNA	rRNA
circRNA_3298	NC_007181.1	1107625	1107669	-	23	sense	SACI_RS06215	16S ribosomal RNA	rRNA
circRNA_3317	NC_007181.1	1107792	1107869	-	18	sense	SACI_RS06215	16S ribosomal RNA	rRNA
circRNA_3385	NC_007181.1	1108456	1108553	-	14	sense	SACI_RS06215	16S ribosomal RNA	rRNA
circRNA_3387	NC_007181.1	1108456	1108568	-	51	sense	SACI_RS06215	16S ribosomal RNA	rRNA
circRNA_3390	NC_007181.1	1108465	1108553	-	11	sense	SACI_RS06215	16S ribosomal RNA	rRNA
circRNA_3402	NC_007181.1	1108498	1108628	-	35	sense	SACI_RS06215	16S ribosomal RNA	rRNA
circRNA_3416	NC_007181.1	1108554	1108629	-	114	sense	SACI_RS06215	16S ribosomal RNA	rRNA
circRNA_3463	NC_007181.1	1117449	1117506	-	168	sense		C/D box small nucleolar RNA sR14	CDbox
circRNA_3469	NC_007181.1	1117680	1117740	+	59	sense		C/D box small nucleolar RNA sR3	CDbox
circRNA_3495	NC_007181.1	1126133	1126190	+	61	sense		C/D box small nucleolar RNA sR5	CDbox
circRNA_3529	NC_007181.1	1130342	1130428	+	17	sense	SACI_RS06315	DNA-binding protein Alba	CDS
circRNA_3607	NC_007181.1	1152445	1152515	+	11	sense		C/D box small nucleolar RNA sR11	CDbox
circRNA_3683	NC_007181.1	1172733	1172793	+	18				intergenic
circRNA_3717	NC_007181.1	1175493	1175552	-	14	sense		C/D box small nucleolar RNA sR26 (RFam sR1)	CDbox
circRNA_3831	NC_007181.1	1212720	1212776	+	77	sense		C/D box small nucleolar RNA sR2 (RFam)	CDbox
circRNA_3847	NC_007181.1	1220556	1220612	+	10	sense		C/D box small nucleolar RNA sR1	CDbox
circRNA_4013	NC_007181.1	1293934	1293962	+	22	sense	SACI_RS07235	5S ribosomal RNA	rRNA
circRNA_4188	NC_007181.1	1388929	1388988	+	20	sense		C/D box small nucleolar RNA sR19	CDbox
circRNA_4197	NC_007181.1	1400430	1400496	+	12	sense		C/D box small nucleolar RNA sR15	CDbox
circRNA_4474	NC_007181.1	1653336	1653381	+	27	sense		CRISPR direct repeat	other
circRNA_4537	NC_007181.1	1752057	1752218	-	90	sense	SACI_RS09365	IS200/IS605 family accessory protein TnpB-related protein	IS
circRNA_4538	NC_007181.1	1752058	1752155	-	19	sense	SACI_RS09365	IS200/IS605 family accessory protein TnpB-related protein	IS
circRNA_4575	NC_007181.1	1764683	1764803	+	136	sense		Partial IS200/IS605	IS
circRNA_4577	NC_007181.1	1764700	1764800	+	14	sense		Partial IS200/IS605	IS
circRNA_4583	NC_007181.1	1764718	1764794	+	13	sense		Partial IS200/IS605	IS
circRNA_4647	NC_007181.1	1837650	1837809	+	58	sense	SACI_RS09780	IS200/IS605 family accessory protein TnpB-related protein	IS
circRNA_4648	NC_007181.1	1837651	1837811	+	17	sense	SACI_RS09780	IS200/IS605 family accessory protein TnpB-related protein	IS
circRNA_4653	NC_007181.1	1837712	1837809	+	43	sense	SACI_RS09780	IS200/IS605 family accessory protein TnpB-related protein	IS
circRNA_4657	NC_007181.1	1837722	1837807	+	117	sense	SACI_RS09780	IS200/IS605 family accessory protein TnpB-related protein	IS
circRNA_5184	NC_007181.1	2175744	2175803	-	22	sense		C/D box small nucleolar RNA sR8	CDbox
circRNA_5216	NC_007181.1	2196890	2196946	+	117	antisense		C/D box small nucleolar RNA sR16	CDbox
circRNA_5220	NC_007181.1	2196985	2197045	+	74				intergenic

## Sheet: S. solfataricus
ensemble_id	chr	start	end	num_reads	locus_tag	product	annotation	this_study	both
circRNA_0039	NC_002754.1	72766	72833	1432		tRNA_53_tRNA/tRNA-Trp	tRNA		x
circRNA_0046	NC_002754.1	77942	78066	161	SSO_RS00465	5S ribosomal RNA	rRNA		x
circRNA_0047	NC_002754.1	77943	78048	49	SSO_RS00465	5S ribosomal RNA	rRNA	x
circRNA_0076	NC_002754.1	138383	138404	155	SSO_RS00810	tRNA-Lys	tRNA		x
circRNA_0080	NC_002754.1	184817	184841	110	SSO_RS01075	tRNA-Met	tRNA		x
circRNA_0097	NC_002754.1	224762	225009	14	SSO_RS15825	RNase P RNA component	other	x
circRNA_0129	NC_002754.1	285704	285761	14		C/D box small nucleolar RNA sR106	CDbox		x
circRNA_0200	NC_002754.1	442779	442855	14			intergenic		x
circRNA_0269	NC_002754.1	647783	647833	15		C/D box small nucleolar RNA sR3 (RFam)	CDbox		x
circRNA_0276	NC_002754.1	666126	666200	15		C/D box small nucleolar RNA sR132	CDbox	x
circRNA_0278	NC_002754.1	666142	666198	25		C/D box small nucleolar RNA sR132	CDbox	x
circRNA_0280	NC_002754.1	666144	666188	75		C/D box small nucleolar RNA sR132	CDbox		x
circRNA_0337	NC_002754.1	838520	838586	14	SSO_RS04890	transposase IS1217 (ISNCY; ncRNA sR128)	IS	x
circRNA_0343	NC_002754.1	838558	838606	14	SSO_RS04890	transposase IS1217 (ISNCY; ncRNA sR128)	IS	x
circRNA_0355	NC_002754.1	871657	873218	2113	SSO_RS05025	16S ribosomal RNA	rRNA		x
circRNA_0367	NC_002754.1	871671	871782	1334	SSO_RS05025	16S ribosomal RNA	rRNA	x
circRNA_0375	NC_002754.1	871672	872317	10	SSO_RS05025	16S ribosomal RNA	rRNA	x
circRNA_0418	NC_002754.1	871676	871747	20	SSO_RS05025	16S ribosomal RNA	rRNA	x
circRNA_0445	NC_002754.1	871681	872192	10	SSO_RS05025	16S ribosomal RNA	rRNA	x
circRNA_0545	NC_002754.1	871706	871802	29	SSO_RS05025	16S ribosomal RNA	rRNA	x
circRNA_0582	NC_002754.1	871711	872043	16	SSO_RS05025	16S ribosomal RNA	rRNA	x
circRNA_0666	NC_002754.1	871728	872029	10	SSO_RS05025	16S ribosomal RNA	rRNA	x
circRNA_0668	NC_002754.1	871729	871997	15	SSO_RS05025	16S ribosomal RNA	rRNA	x
circRNA_0673	NC_002754.1	871732	871845	17	SSO_RS05025	16S ribosomal RNA	rRNA	x
circRNA_0684	NC_002754.1	871733	871833	14	SSO_RS05025	16S ribosomal RNA	rRNA	x
circRNA_0703	NC_002754.1	871740	871859	356	SSO_RS05025	16S ribosomal RNA	rRNA	x
circRNA_0712	NC_002754.1	871742	871836	123	SSO_RS05025	16S ribosomal RNA	rRNA	x
circRNA_0719	NC_002754.1	871742	874791	10	multiple	multiple	rRNA	x
circRNA_0725	NC_002754.1	871743	871896	24	SSO_RS05025	16S ribosomal RNA	rRNA	x
circRNA_0730	NC_002754.1	871744	872013	25	SSO_RS05025	16S ribosomal RNA	rRNA	x
circRNA_0732	NC_002754.1	871745	871782	14	SSO_RS05025	16S ribosomal RNA	rRNA	x
circRNA_0734	NC_002754.1	871745	871825	46	SSO_RS05025	16S ribosomal RNA	rRNA	x
circRNA_0735	NC_002754.1	871745	871922	98	SSO_RS05025	16S ribosomal RNA	rRNA	x
circRNA_0736	NC_002754.1	871745	872039	42	SSO_RS05025	16S ribosomal RNA	rRNA	x
circRNA_0737	NC_002754.1	871745	872074	11	SSO_RS05025	16S ribosomal RNA	rRNA	x
circRNA_0744	NC_002754.1	871746	871936	66	SSO_RS05025	16S ribosomal RNA	rRNA	x
circRNA_0746	NC_002754.1	871746	872025	46	SSO_RS05025	16S ribosomal RNA	rRNA	x
circRNA_0747	NC_002754.1	871746	872045	24	SSO_RS05025	16S ribosomal RNA	rRNA	x
circRNA_0748	NC_002754.1	871746	872060	19	SSO_RS05025	16S ribosomal RNA	rRNA	x
circRNA_0749	NC_002754.1	871746	872127	27	SSO_RS05025	16S ribosomal RNA	rRNA	x
circRNA_0759	NC_002754.1	871746	873851	18	multiple	multiple	rRNA	x
circRNA_0767	NC_002754.1	871746	874703	14	multiple	multiple	rRNA	x
circRNA_0770	NC_002754.1	871747	871864	27	SSO_RS05025	16S ribosomal RNA	rRNA	x
circRNA_0771	NC_002754.1	871747	871877	15	SSO_RS05025	16S ribosomal RNA	rRNA	x
circRNA_0774	NC_002754.1	871747	871949	18	SSO_RS05025	16S ribosomal RNA	rRNA	x
circRNA_0776	NC_002754.1	871747	872002	128	SSO_RS05025	16S ribosomal RNA	rRNA	x
circRNA_0785	NC_002754.1	871747	872195	27	SSO_RS05025	16S ribosomal RNA	rRNA	x
circRNA_0791	NC_002754.1	871747	872528	39	SSO_RS05025	16S ribosomal RNA	rRNA	x
circRNA_0813	NC_002754.1	871747	873879	11	multiple	multiple	rRNA	x
circRNA_0819	NC_002754.1	871747	874111	14	multiple	multiple	rRNA	x
circRNA_0923	NC_002754.1	871759	871852	12	SSO_RS05025	16S ribosomal RNA	rRNA	x
circRNA_1016	NC_002754.1	871839	871920	12	SSO_RS05025	16S ribosomal RNA	rRNA	x
circRNA_1116	NC_002754.1	871944	872056	69	SSO_RS05025	16S ribosomal RNA	rRNA	x
circRNA_1137	NC_002754.1	871950	874514	94	multiple	multiple	rRNA	x
circRNA_1192	NC_002754.1	871964	872071	12	SSO_RS05025	16S ribosomal RNA	rRNA	x
circRNA_1414	NC_002754.1	872057	872152	66	SSO_RS05025	16S ribosomal RNA	rRNA	x
circRNA_1637	NC_002754.1	872190	872531	12	SSO_RS05025	16S ribosomal RNA	rRNA	x
circRNA_1725	NC_002754.1	872260	872525	10	SSO_RS05025	16S ribosomal RNA	rRNA	x
circRNA_1797	NC_002754.1	872284	872382	10	SSO_RS05025	16S ribosomal RNA	rRNA	x
circRNA_1802	NC_002754.1	872285	872397	13	SSO_RS05025	16S ribosomal RNA	rRNA	x
circRNA_1881	NC_002754.1	872313	872412	298	SSO_RS05025	16S ribosomal RNA	rRNA	x
circRNA_1885	NC_002754.1	872315	872398	43	SSO_RS05025	16S ribosomal RNA	rRNA	x
circRNA_1886	NC_002754.1	872315	872426	74	SSO_RS05025	16S ribosomal RNA	rRNA	x
circRNA_1897	NC_002754.1	872318	872432	13	SSO_RS05025	16S ribosomal RNA	rRNA	x
circRNA_1940	NC_002754.1	872339	872410	13	SSO_RS05025	16S ribosomal RNA	rRNA	x
circRNA_1941	NC_002754.1	872339	872420	25	SSO_RS05025	16S ribosomal RNA	rRNA	x
circRNA_1943	NC_002754.1	872339	872458	10	SSO_RS05025	16S ribosomal RNA	rRNA	x
circRNA_2004	NC_002754.1	872377	872466	45	SSO_RS05025	16S ribosomal RNA	rRNA	x
circRNA_2021	NC_002754.1	872383	872505	24	SSO_RS05025	16S ribosomal RNA	rRNA	x
circRNA_2066	NC_002754.1	872402	872530	669	SSO_RS05025	16S ribosomal RNA	rRNA	x
circRNA_2073	NC_002754.1	872403	872525	76	SSO_RS05025	16S ribosomal RNA	rRNA	x
circRNA_2135	NC_002754.1	872444	872579	11	SSO_RS05025	16S ribosomal RNA	rRNA	x
circRNA_2160	NC_002754.1	872475	872582	1167	SSO_RS05025	16S ribosomal RNA	rRNA	x
circRNA_2179	NC_002754.1	872493	872560	13	SSO_RS05025	16S ribosomal RNA	rRNA	x
circRNA_2184	NC_002754.1	872495	872538	13	SSO_RS05025	16S ribosomal RNA	rRNA	x
circRNA_2221	NC_002754.1	872520	872848	20	SSO_RS05025	16S ribosomal RNA	rRNA	x
circRNA_2279	NC_002754.1	872555	873036	23	SSO_RS05025	16S ribosomal RNA	rRNA	x
circRNA_2282	NC_002754.1	872556	872848	27	SSO_RS05025	16S ribosomal RNA	rRNA	x
circRNA_2398	NC_002754.1	872598	872686	163	SSO_RS05025	16S ribosomal RNA	rRNA	x
circRNA_2401	NC_002754.1	872599	872855	155	SSO_RS05025	16S ribosomal RNA	rRNA	x
circRNA_2604	NC_002754.1	872668	872849	198	SSO_RS05025	16S ribosomal RNA	rRNA	x
circRNA_2626	NC_002754.1	872682	872848	13	SSO_RS05025	16S ribosomal RNA	rRNA	x
circRNA_2631	NC_002754.1	872692	872851	349	SSO_RS05025	16S ribosomal RNA	rRNA	x
circRNA_2671	NC_002754.1	872723	872815	10	SSO_RS05025	16S ribosomal RNA	rRNA	x
circRNA_2703	NC_002754.1	872745	872849	24	SSO_RS05025	16S ribosomal RNA	rRNA	x
circRNA_2716	NC_002754.1	872763	872860	46	SSO_RS05025	16S ribosomal RNA	rRNA	x
circRNA_2719	NC_002754.1	872771	872870	13	SSO_RS05025	16S ribosomal RNA	rRNA	x
circRNA_2721	NC_002754.1	872773	872843	12	SSO_RS05025	16S ribosomal RNA	rRNA	x
circRNA_2847	NC_002754.1	872845	872977	72	SSO_RS05025	16S ribosomal RNA	rRNA	x
circRNA_2861	NC_002754.1	872848	872893	10	SSO_RS05025	16S ribosomal RNA	rRNA	x
circRNA_2862	NC_002754.1	872848	872936	22	SSO_RS05025	16S ribosomal RNA	rRNA	x
circRNA_2863	NC_002754.1	872848	873033	14	SSO_RS05025	16S ribosomal RNA	rRNA	x
circRNA_2865	NC_002754.1	872848	873117	14	SSO_RS05025	16S ribosomal RNA	rRNA	x
circRNA_2940	NC_002754.1	872890	872975	17	SSO_RS05025	16S ribosomal RNA	rRNA	x
circRNA_2941	NC_002754.1	872890	873000	19	SSO_RS05025	16S ribosomal RNA	rRNA	x
circRNA_2943	NC_002754.1	872891	873022	18	SSO_RS05025	16S ribosomal RNA	rRNA	x
circRNA_2998	NC_002754.1	872946	873036	10	SSO_RS05025	16S ribosomal RNA	rRNA	x
circRNA_3023	NC_002754.1	872993	873135	22	SSO_RS05025	16S ribosomal RNA	rRNA	x
circRNA_3046	NC_002754.1	873021	873122	99	SSO_RS05025	16S ribosomal RNA	rRNA	x
circRNA_3056	NC_002754.1	873028	873111	10	SSO_RS05025	16S ribosomal RNA	rRNA	x
circRNA_3124	NC_002754.1	873325	873415	109	SSO_RS05030	23S ribosomal RNA	rRNA	x
circRNA_3125	NC_002754.1	873331	876431	767	SSO_RS05030	23S ribosomal RNA	rRNA	x
circRNA_3148	NC_002754.1	873360	873940	12	SSO_RS05030	23S ribosomal RNA	rRNA		x
circRNA_3163	NC_002754.1	873364	873491	22	SSO_RS05030	23S ribosomal RNA	rRNA	x
circRNA_3237	NC_002754.1	873386	873871	22	SSO_RS05030	23S ribosomal RNA	rRNA	x
circRNA_3242	NC_002754.1	873387	873492	10	SSO_RS05030	23S ribosomal RNA	rRNA	x
circRNA_3308	NC_002754.1	873407	874716	11	SSO_RS05030	23S ribosomal RNA	rRNA	x
circRNA_3381	NC_002754.1	873483	873668	198	SSO_RS05030	23S ribosomal RNA	rRNA	x
circRNA_3383	NC_002754.1	873486	873582	256	SSO_RS05030	23S ribosomal RNA	rRNA	x
circRNA_3385	NC_002754.1	873486	873710	56	SSO_RS05030	23S ribosomal RNA	rRNA	x
circRNA_3394	NC_002754.1	873488	873800	16	SSO_RS05030	23S ribosomal RNA	rRNA	x
circRNA_3404	NC_002754.1	873489	873692	19	SSO_RS05030	23S ribosomal RNA	rRNA	x
circRNA_3436	NC_002754.1	873511	873661	64	SSO_RS05030	23S ribosomal RNA	rRNA	x
circRNA_3437	NC_002754.1	873512	873713	25	SSO_RS05030	23S ribosomal RNA	rRNA	x
circRNA_3501	NC_002754.1	873554	873668	214	SSO_RS05030	23S ribosomal RNA	rRNA	x
circRNA_3522	NC_002754.1	873563	873593	11	SSO_RS05030	23S ribosomal RNA	rRNA	x
circRNA_3535	NC_002754.1	873574	873692	14	SSO_RS05030	23S ribosomal RNA	rRNA	x
circRNA_3536	NC_002754.1	873574	873713	77	SSO_RS05030	23S ribosomal RNA	rRNA	x
circRNA_3538	NC_002754.1	873574	873799	10	SSO_RS05030	23S ribosomal RNA	rRNA	x
circRNA_3604	NC_002754.1	873610	873709	10	SSO_RS05030	23S ribosomal RNA	rRNA	x
circRNA_3645	NC_002754.1	873640	873726	14	SSO_RS05030	23S ribosomal RNA	rRNA	x
circRNA_3668	NC_002754.1	873657	873772	22	SSO_RS05030	23S ribosomal RNA	rRNA	x
circRNA_3669	NC_002754.1	873657	873777	18	SSO_RS05030	23S ribosomal RNA	rRNA	x
circRNA_3677	NC_002754.1	873659	873801	13	SSO_RS05030	23S ribosomal RNA	rRNA	x
circRNA_3703	NC_002754.1	873689	873768	14	SSO_RS05030	23S ribosomal RNA	rRNA	x
circRNA_3704	NC_002754.1	873689	873781	31	SSO_RS05030	23S ribosomal RNA	rRNA	x
circRNA_3705	NC_002754.1	873689	873813	15	SSO_RS05030	23S ribosomal RNA	rRNA	x
circRNA_3709	NC_002754.1	873692	873801	15	SSO_RS05030	23S ribosomal RNA	rRNA	x
circRNA_3726	NC_002754.1	873709	873801	39	SSO_RS05030	23S ribosomal RNA	rRNA	x
circRNA_3733	NC_002754.1	873710	873813	19	SSO_RS05030	23S ribosomal RNA	rRNA	x
circRNA_3749	NC_002754.1	873711	873868	17	SSO_RS05030	23S ribosomal RNA	rRNA	x
circRNA_3758	NC_002754.1	873716	873825	166	SSO_RS05030	23S ribosomal RNA	rRNA	x
circRNA_3781	NC_002754.1	873733	874243	27	SSO_RS05030	23S ribosomal RNA	rRNA	x
circRNA_3803	NC_002754.1	873760	873823	35	SSO_RS05030	23S ribosomal RNA	rRNA	x
circRNA_3805	NC_002754.1	873760	873854	12	SSO_RS05030	23S ribosomal RNA	rRNA	x
circRNA_3806	NC_002754.1	873760	873865	11	SSO_RS05030	23S ribosomal RNA	rRNA	x
circRNA_3831	NC_002754.1	873764	874708	14	SSO_RS05030	23S ribosomal RNA	rRNA	x
circRNA_3833	NC_002754.1	873764	875628	26	SSO_RS05030	23S ribosomal RNA	rRNA	x
circRNA_3859	NC_002754.1	873772	873821	46	SSO_RS05030	23S ribosomal RNA	rRNA	x
circRNA_3862	NC_002754.1	873773	876127	51	SSO_RS05030	23S ribosomal RNA	rRNA	x
circRNA_3866	NC_002754.1	873775	874243	10	SSO_RS05030	23S ribosomal RNA	rRNA	x
circRNA_3871	NC_002754.1	873775	874984	57	SSO_RS05030	23S ribosomal RNA	rRNA	x
circRNA_3874	NC_002754.1	873776	873854	57	SSO_RS05030	23S ribosomal RNA	rRNA	x
circRNA_3889	NC_002754.1	873778	874383	16	SSO_RS05030	23S ribosomal RNA	rRNA	x
circRNA_3892	NC_002754.1	873778	874720	11	SSO_RS05030	23S ribosomal RNA	rRNA	x
circRNA_3895	NC_002754.1	873778	875747	43	SSO_RS05030	23S ribosomal RNA	rRNA	x
circRNA_3905	NC_002754.1	873784	873828	18	SSO_RS05030	23S ribosomal RNA	rRNA	x
circRNA_3908	NC_002754.1	873785	873840	21	SSO_RS05030	23S ribosomal RNA	rRNA	x
circRNA_3922	NC_002754.1	873799	873880	13	SSO_RS05030	23S ribosomal RNA	rRNA	x
circRNA_3963	NC_002754.1	873815	873881	15	SSO_RS05030	23S ribosomal RNA	rRNA	x
circRNA_4014	NC_002754.1	873827	873870	10	SSO_RS05030	23S ribosomal RNA	rRNA	x
circRNA_4016	NC_002754.1	873828	873892	132	SSO_RS05030	23S ribosomal RNA	rRNA	x
circRNA_4020	NC_002754.1	873832	873865	14	SSO_RS05030	23S ribosomal RNA	rRNA	x
circRNA_4028	NC_002754.1	873836	875113	10	SSO_RS05030	23S ribosomal RNA	rRNA	x
circRNA_4032	NC_002754.1	873842	873924	25	SSO_RS05030	23S ribosomal RNA	rRNA	x
circRNA_4234	NC_002754.1	873914	874049	19	SSO_RS05030	23S ribosomal RNA	rRNA	x
circRNA_4253	NC_002754.1	873924	874024	72	SSO_RS05030	23S ribosomal RNA	rRNA	x
circRNA_4273	NC_002754.1	873934	874049	10	SSO_RS05030	23S ribosomal RNA	rRNA	x
circRNA_4274	NC_002754.1	873934	874078	14	SSO_RS05030	23S ribosomal RNA	rRNA	x
circRNA_4275	NC_002754.1	873934	874107	14	SSO_RS05030	23S ribosomal RNA	rRNA	x
circRNA_4279	NC_002754.1	873935	874070	11	SSO_RS05030	23S ribosomal RNA	rRNA	x
circRNA_4339	NC_002754.1	873952	874035	14	SSO_RS05030	23S ribosomal RNA	rRNA	x
circRNA_4341	NC_002754.1	873952	874078	13	SSO_RS05030	23S ribosomal RNA	rRNA	x
circRNA_4363	NC_002754.1	873955	874006	17	SSO_RS05030	23S ribosomal RNA	rRNA	x
circRNA_4380	NC_002754.1	873970	874031	12	SSO_RS05030	23S ribosomal RNA	rRNA	x
circRNA_4389	NC_002754.1	873977	874013	19	SSO_RS05030	23S ribosomal RNA	rRNA	x
circRNA_4480	NC_002754.1	874034	874110	15	SSO_RS05030	23S ribosomal RNA	rRNA	x
circRNA_4531	NC_002754.1	874041	874153	991	SSO_RS05030	23S ribosomal RNA	rRNA	x
circRNA_4546	NC_002754.1	874044	874323	34	SSO_RS05030	23S ribosomal RNA	rRNA	x
circRNA_4583	NC_002754.1	874061	874094	15	SSO_RS05030	23S ribosomal RNA	rRNA	x
circRNA_4622	NC_002754.1	874088	874186	16	SSO_RS05030	23S ribosomal RNA	rRNA	x
circRNA_4628	NC_002754.1	874091	874172	12	SSO_RS05030	23S ribosomal RNA	rRNA	x
circRNA_4629	NC_002754.1	874092	874199	17	SSO_RS05030	23S ribosomal RNA	rRNA	x
circRNA_4645	NC_002754.1	874098	875193	10	SSO_RS05030	23S ribosomal RNA	rRNA	x
circRNA_4659	NC_002754.1	874117	874215	13	SSO_RS05030	23S ribosomal RNA	rRNA	x
circRNA_4664	NC_002754.1	874121	874217	622	SSO_RS05030	23S ribosomal RNA	rRNA	x
circRNA_4674	NC_002754.1	874125	874206	23	SSO_RS05030	23S ribosomal RNA	rRNA	x
circRNA_4684	NC_002754.1	874129	874233	49	SSO_RS05030	23S ribosomal RNA	rRNA	x
circRNA_4690	NC_002754.1	874130	874242	25	SSO_RS05030	23S ribosomal RNA	rRNA	x
circRNA_4699	NC_002754.1	874132	874221	11	SSO_RS05030	23S ribosomal RNA	rRNA	x
circRNA_4720	NC_002754.1	874140	874295	10	SSO_RS05030	23S ribosomal RNA	rRNA	x
circRNA_4721	NC_002754.1	874142	874243	23	SSO_RS05030	23S ribosomal RNA	rRNA	x
circRNA_4759	NC_002754.1	874153	874533	10	SSO_RS05030	23S ribosomal RNA	rRNA	x
circRNA_4788	NC_002754.1	874159	874242	19	SSO_RS05030	23S ribosomal RNA	rRNA	x
circRNA_4842	NC_002754.1	874180	874242	17	SSO_RS05030	23S ribosomal RNA	rRNA	x
circRNA_4900	NC_002754.1	874207	874245	10	SSO_RS05030	23S ribosomal RNA	rRNA	x
circRNA_4925	NC_002754.1	874221	874321	11	SSO_RS05030	23S ribosomal RNA	rRNA	x
circRNA_4931	NC_002754.1	874222	874338	613	SSO_RS05030	23S ribosomal RNA	rRNA	x
circRNA_5043	NC_002754.1	874277	874384	44	SSO_RS05030	23S ribosomal RNA	rRNA	x
circRNA_5067	NC_002754.1	874286	874383	26	SSO_RS05030	23S ribosomal RNA	rRNA	x
circRNA_5092	NC_002754.1	874294	874450	10	SSO_RS05030	23S ribosomal RNA	rRNA	x
circRNA_5095	NC_002754.1	874294	874787	22	SSO_RS05030	23S ribosomal RNA	rRNA	x
circRNA_5102	NC_002754.1	874295	874387	23	SSO_RS05030	23S ribosomal RNA	rRNA	x
circRNA_5137	NC_002754.1	874307	874456	13	SSO_RS05030	23S ribosomal RNA	rRNA	x
circRNA_5169	NC_002754.1	874333	874456	20	SSO_RS05030	23S ribosomal RNA	rRNA	x
circRNA_5185	NC_002754.1	874344	874454	129	SSO_RS05030	23S ribosomal RNA	rRNA	x
circRNA_5186	NC_002754.1	874345	874447	36	SSO_RS05030	23S ribosomal RNA	rRNA	x
circRNA_5208	NC_002754.1	874370	874449	25	SSO_RS05030	23S ribosomal RNA	rRNA	x
circRNA_5237	NC_002754.1	874398	874485	12	SSO_RS05030	23S ribosomal RNA	rRNA	x
circRNA_5241	NC_002754.1	874401	874533	17	SSO_RS05030	23S ribosomal RNA	rRNA	x
circRNA_5286	NC_002754.1	874429	874497	19	SSO_RS05030	23S ribosomal RNA	rRNA	x
circRNA_5303	NC_002754.1	874440	874471	170	SSO_RS05030	23S ribosomal RNA	rRNA	x
circRNA_5314	NC_002754.1	874444	876309	10	SSO_RS05030	23S ribosomal RNA	rRNA	x
circRNA_5321	NC_002754.1	874448	874642	15	SSO_RS05030	23S ribosomal RNA	rRNA	x
circRNA_5335	NC_002754.1	874454	874534	13	SSO_RS05030	23S ribosomal RNA	rRNA	x
circRNA_5343	NC_002754.1	874456	874574	31	SSO_RS05030	23S ribosomal RNA	rRNA	x
circRNA_5349	NC_002754.1	874457	874983	11	SSO_RS05030	23S ribosomal RNA	rRNA	x
circRNA_5369	NC_002754.1	874468	874614	628	SSO_RS05030	23S ribosomal RNA	rRNA	x
circRNA_5392	NC_002754.1	874478	874573	12	SSO_RS05030	23S ribosomal RNA	rRNA	x
circRNA_5407	NC_002754.1	874486	874605	18	SSO_RS05030	23S ribosomal RNA	rRNA	x
circRNA_5438	NC_002754.1	874504	874603	16	SSO_RS05030	23S ribosomal RNA	rRNA	x
circRNA_5456	NC_002754.1	874516	874560	10	SSO_RS05030	23S ribosomal RNA	rRNA	x
circRNA_5466	NC_002754.1	874526	874625	38	SSO_RS05030	23S ribosomal RNA	rRNA	x
circRNA_5469	NC_002754.1	874527	874784	46	SSO_RS05030	23S ribosomal RNA	rRNA	x
circRNA_5474	NC_002754.1	874528	874653	153	SSO_RS05030	23S ribosomal RNA	rRNA	x
circRNA_5477	NC_002754.1	874529	874649	91	SSO_RS05030	23S ribosomal RNA	rRNA	x
circRNA_5479	NC_002754.1	874529	874694	10	SSO_RS05030	23S ribosomal RNA	rRNA	x
circRNA_5618	NC_002754.1	874568	874646	23	SSO_RS05030	23S ribosomal RNA	rRNA	x
circRNA_5623	NC_002754.1	874568	874765	15	SSO_RS05030	23S ribosomal RNA	rRNA	x
circRNA_5628	NC_002754.1	874570	874602	15	SSO_RS05030	23S ribosomal RNA	rRNA	x
circRNA_5644	NC_002754.1	874574	874675	11	SSO_RS05030	23S ribosomal RNA	rRNA	x
circRNA_5660	NC_002754.1	874579	875725	25	SSO_RS05030	23S ribosomal RNA	rRNA	x
circRNA_5664	NC_002754.1	874589	874673	10	SSO_RS05030	23S ribosomal RNA	rRNA	x
circRNA_5687	NC_002754.1	874604	874708	12	SSO_RS05030	23S ribosomal RNA	rRNA	x
circRNA_5710	NC_002754.1	874634	874722	88	SSO_RS05030	23S ribosomal RNA	rRNA	x
circRNA_5742	NC_002754.1	874663	874774	87	SSO_RS05030	23S ribosomal RNA	rRNA	x
circRNA_5756	NC_002754.1	874676	874794	519	SSO_RS05030	23S ribosomal RNA	rRNA	x
circRNA_5757	NC_002754.1	874676	874787	24	SSO_RS05030	23S ribosomal RNA	rRNA	x
circRNA_5773	NC_002754.1	874692	874799	14	SSO_RS05030	23S ribosomal RNA	rRNA	x
circRNA_5841	NC_002754.1	874713	874824	112	SSO_RS05030	23S ribosomal RNA	rRNA	x
circRNA_5861	NC_002754.1	874745	874823	39	SSO_RS05030	23S ribosomal RNA	rRNA	x
circRNA_5863	NC_002754.1	874747	875566	25	SSO_RS05030	23S ribosomal RNA	rRNA	x
circRNA_5866	NC_002754.1	874748	874859	11	SSO_RS05030	23S ribosomal RNA	rRNA	x
circRNA_5870	NC_002754.1	874748	875396	15	SSO_RS05030	23S ribosomal RNA	rRNA	x
circRNA_5889	NC_002754.1	874769	874861	20	SSO_RS05030	23S ribosomal RNA	rRNA	x
circRNA_5915	NC_002754.1	874783	875048	10	SSO_RS05030	23S ribosomal RNA	rRNA	x
circRNA_5970	NC_002754.1	874833	874930	11	SSO_RS05030	23S ribosomal RNA	rRNA	x
circRNA_5982	NC_002754.1	874839	874936	37	SSO_RS05030	23S ribosomal RNA	rRNA	x
circRNA_5983	NC_002754.1	874841	874966	243	SSO_RS05030	23S ribosomal RNA	rRNA	x
circRNA_6008	NC_002754.1	874864	874975	10	SSO_RS05030	23S ribosomal RNA	rRNA	x
circRNA_6013	NC_002754.1	874867	874973	430	SSO_RS05030	23S ribosomal RNA	rRNA	x
circRNA_6018	NC_002754.1	874868	874935	10	SSO_RS05030	23S ribosomal RNA	rRNA	x
circRNA_6024	NC_002754.1	874876	874984	17	SSO_RS05030	23S ribosomal RNA	rRNA	x
circRNA_6025	NC_002754.1	874876	875055	91	SSO_RS05030	23S ribosomal RNA	rRNA	x
circRNA_6027	NC_002754.1	874877	874974	12	SSO_RS05030	23S ribosomal RNA	rRNA	x
circRNA_6050	NC_002754.1	874890	874984	19	SSO_RS05030	23S ribosomal RNA	rRNA	x
circRNA_6082	NC_002754.1	874920	875048	69	SSO_RS05030	23S ribosomal RNA	rRNA	x
circRNA_6132	NC_002754.1	874941	875054	34	SSO_RS05030	23S ribosomal RNA	rRNA	x
circRNA_6148	NC_002754.1	874956	875089	14	SSO_RS05030	23S ribosomal RNA	rRNA	x
circRNA_6196	NC_002754.1	875013	875042	20	SSO_RS05030	23S ribosomal RNA	rRNA	x
circRNA_6197	NC_002754.1	875013	875053	18	SSO_RS05030	23S ribosomal RNA	rRNA	x
circRNA_6212	NC_002754.1	875029	875121	12	SSO_RS05030	23S ribosomal RNA	rRNA	x
circRNA_6242	NC_002754.1	875060	875164	16	SSO_RS05030	23S ribosomal RNA	rRNA	x
circRNA_6249	NC_002754.1	875076	875166	11	SSO_RS05030	23S ribosomal RNA	rRNA	x
circRNA_6256	NC_002754.1	875090	875168	14	SSO_RS05030	23S ribosomal RNA	rRNA	x
circRNA_6260	NC_002754.1	875093	875197	59	SSO_RS05030	23S ribosomal RNA	rRNA	x
circRNA_6294	NC_002754.1	875131	876269	10	SSO_RS05030	23S ribosomal RNA	rRNA	x
circRNA_6326	NC_002754.1	875156	875530	228	SSO_RS05030	23S ribosomal RNA	rRNA	x
circRNA_6328	NC_002754.1	875161	875289	184	SSO_RS05030	23S ribosomal RNA	rRNA	x
circRNA_6329	NC_002754.1	875163	875195	12	SSO_RS05030	23S ribosomal RNA	rRNA	x
circRNA_6394	NC_002754.1	875243	876358	49	SSO_RS05030	23S ribosomal RNA	rRNA	x
circRNA_6435	NC_002754.1	875348	875417	55	SSO_RS05030	23S ribosomal RNA	rRNA	x
circRNA_6458	NC_002754.1	875401	875483	68	SSO_RS05030	23S ribosomal RNA	rRNA	x
circRNA_6499	NC_002754.1	875436	875527	15	SSO_RS05030	23S ribosomal RNA	rRNA	x
circRNA_6507	NC_002754.1	875442	875552	14	SSO_RS05030	23S ribosomal RNA	rRNA	x
circRNA_6516	NC_002754.1	875453	875565	90	SSO_RS05030	23S ribosomal RNA	rRNA	x
circRNA_6517	NC_002754.1	875453	875557	30	SSO_RS05030	23S ribosomal RNA	rRNA	x
circRNA_6621	NC_002754.1	875521	875626	221	SSO_RS05030	23S ribosomal RNA	rRNA	x
circRNA_6640	NC_002754.1	875526	875896	23	SSO_RS05030	23S ribosomal RNA	rRNA	x
circRNA_6695	NC_002754.1	875547	875738	11	SSO_RS05030	23S ribosomal RNA	rRNA	x
circRNA_6696	NC_002754.1	875548	875896	85	SSO_RS05030	23S ribosomal RNA	rRNA	x
circRNA_6771	NC_002754.1	875592	875685	35	SSO_RS05030	23S ribosomal RNA	rRNA	x
circRNA_6774	NC_002754.1	875593	875684	13	SSO_RS05030	23S ribosomal RNA	rRNA	x
circRNA_6790	NC_002754.1	875615	875733	26	SSO_RS05030	23S ribosomal RNA	rRNA	x
circRNA_6798	NC_002754.1	875642	875735	188	SSO_RS05030	23S ribosomal RNA	rRNA	x
circRNA_6834	NC_002754.1	875704	875826	243	SSO_RS05030	23S ribosomal RNA	rRNA	x
circRNA_6877	NC_002754.1	875722	875904	536	SSO_RS05030	23S ribosomal RNA	rRNA	x
circRNA_6955	NC_002754.1	875780	875820	10	SSO_RS05030	23S ribosomal RNA	rRNA	x
circRNA_7000	NC_002754.1	875849	875941	28	SSO_RS05030	23S ribosomal RNA	rRNA	x
circRNA_7005	NC_002754.1	875852	875951	11	SSO_RS05030	23S ribosomal RNA	rRNA	x
circRNA_7009	NC_002754.1	875856	875909	25	SSO_RS05030	23S ribosomal RNA	rRNA	x
circRNA_7039	NC_002754.1	875907	876000	14	SSO_RS05030	23S ribosomal RNA	rRNA	x
circRNA_7089	NC_002754.1	875974	876066	12	SSO_RS05030	23S ribosomal RNA	rRNA	x
circRNA_7127	NC_002754.1	876027	876125	21	SSO_RS05030	23S ribosomal RNA	rRNA	x
circRNA_7145	NC_002754.1	876045	876125	16	SSO_RS05030	23S ribosomal RNA	rRNA	x
circRNA_7173	NC_002754.1	876080	876162	10	SSO_RS05030	23S ribosomal RNA	rRNA	x
circRNA_7190	NC_002754.1	876090	876207	26	SSO_RS05030	23S ribosomal RNA	rRNA	x
circRNA_7194	NC_002754.1	876093	876313	98	SSO_RS05030	23S ribosomal RNA	rRNA	x
circRNA_7202	NC_002754.1	876094	876400	67	SSO_RS05030	23S ribosomal RNA	rRNA	x
circRNA_7223	NC_002754.1	876104	876191	35	SSO_RS05030	23S ribosomal RNA	rRNA	x
circRNA_7225	NC_002754.1	876107	876215	44	SSO_RS05030	23S ribosomal RNA	rRNA	x
circRNA_7235	NC_002754.1	876112	876224	22	SSO_RS05030	23S ribosomal RNA	rRNA	x
circRNA_7242	NC_002754.1	876117	876310	25	SSO_RS05030	23S ribosomal RNA	rRNA	x
circRNA_7300	NC_002754.1	876205	876308	38	SSO_RS05030	23S ribosomal RNA	rRNA	x
circRNA_7314	NC_002754.1	876225	876308	21	SSO_RS05030	23S ribosomal RNA	rRNA	x
circRNA_7315	NC_002754.1	876225	876322	16	SSO_RS05030	23S ribosomal RNA	rRNA	x
circRNA_7323	NC_002754.1	876254	876300	32	SSO_RS05030	23S ribosomal RNA	rRNA	x
circRNA_7327	NC_002754.1	876278	876402	51	SSO_RS05030	23S ribosomal RNA	rRNA	x
circRNA_7333	NC_002754.1	876307	876393	45	SSO_RS05030	23S ribosomal RNA	rRNA	x
circRNA_7341	NC_002754.1	898313	898333	60		tRNA_58_tRNA	rRNA	x
circRNA_7341	NC_002754.1	898313	898333	60	SSO_RS05130	tRNA-Pro	tRNA		x
circRNA_7379	NC_002754.1	1030270	1030385	37	SSO_RS05855	transposase ISC1316 (IS200/IS605)	IS	x
circRNA_7398	NC_002754.1	1043908	1043951	73	SSO_RS16125	ISNCY-like element ISC1217 family transposase	IS	x
circRNA_7470	NC_002754.1	1502280	1502346	19	SSO_RS07995	transposase ISC1217 (ISNCY)	IS	x
circRNA_7530	NC_002754.1	1972192	1972300	12	SSO_RS10465	transposase ISC1316 (IS200/IS605)	IS	x
