# Supplementary material for: Archaea express circular isoforms of IS200/IS605-associated ωRNAs
Source: Front Microbiol. 2025 Oct 14;16:1641342. doi: 10.3389/fmicb.2025.1641342 (PMC12558985; doi:10.3389/fmicb.2025.1641342)
Supplement: Supplementary file 4 [file Table_4.xlsx]

## Sheet: Supplementary Table 4
Supplementary Table 4 - read counts in H. salinarum sotRNAs/ωRNAs in growth curve
Sheet 1 - Read counts
sotRNA	name of H. salinarum sotRNA/ωRNA as in Gomes-Filho et al., 2015
replicate	replicate (1, 2 or 3) in which that circRNA was annotated
time	time of the growth curve
count	raw count (reads in circularizaion junction for circRNAs, and read in the sotRNA for linear counts)
type	type of read, in circularization junction (circ) or regularly aligned (linear)
norm	normalized count in RPM
Sheet 2 - circRNA coordinates
sotRNA	name of H. salinarum sotRNA/ωRNA as in Gomes-Filho et al., 2015
chr	Chromossome in which the circRNA is annotated
start	Start coordinate of the annotated circRNA ensemble
end	End coordinate of the annotated circRNA ensemble
strand	Strand of the annotated circRNA ensemble
time	time of the growth curve

## Sheet: Read counts
sotRNA	replicate	time	count	type	norm
sot0013	1	t1	0	circ	0
sot0013	2	t1	2	circ	0.07898050074111353
sot0013	3	t1	2	circ	0.11545297020372426
sot0013	1	t2	11	circ	0.2814711267557881
sot0013	2	t2	9	circ	0.30438018302380404
sot0013	3	t2	5	circ	0.18010874677956554
sot0013	1	t3	4	circ	0.21859011669925207
sot0013	2	t3	17	circ	0.6333220850363799
sot0013	3	t3	13	circ	0.5790772786646372
sot0013	1	t4	29	circ	0.9651079529820704
sot0013	2	t4	43	circ	1.2261615306989928
sot0013	3	t4	11	circ	0.5261140285196849
sot0013	1	t1	54120	linear	2109.5981453311206
sot0013	2	t1	48831	linear	1928.3484158446574
sot0013	3	t1	34144	linear	1971.0131073179807
sot0013	1	t2	117815	linear	3014.6837089757432
sot0013	2	t2	83747	linear	2832.3252430771686
sot0013	3	t2	73633	linear	2652.3894703239503
sot0013	1	t3	83879	linear	4583.780099654142
sot0013	2	t3	150718	linear	5614.884588971359
sot0013	3	t3	124094	linear	5527.693524508421
sot0013	1	t4	134912	linear	4489.815315610935
sot0013	2	t4	164636	linear	4694.65883181766
sot0013	3	t4	75747	linear	3622.8690289345977
sot0044	1	t1	0	circ	0
sot0044	2	t1	1	circ	0.03949025037055676
sot0044	3	t1	2	circ	0.11545297020372426
sot0044	1	t2	11	circ	0.2814711267557881
sot0044	2	t2	4	circ	0.1352800813439129
sot0044	3	t2	5	circ	0.18010874677956554
sot0044	1	t3	1	circ	0.05464752917481302
sot0044	2	t3	0	circ	0
sot0044	3	t3	1	circ	0.04454440605112593
sot0044	1	t4	22	circ	0.73215086088295
sot0044	2	t4	33	circ	0.9410076863503898
sot0044	3	t4	20	circ	0.9565709609448817
sot0044	1	t1	37444	linear	1459.567497298198
sot0044	2	t1	31662	linear	1250.3403072325684
sot0044	3	t1	27560	linear	1590.9419294073205
sot0044	1	t2	67463	linear	1726.2624203932485
sot0044	2	t2	51888	linear	1754.8532151932382
sot0044	3	t2	52950	linear	1907.3516283955994
sot0044	1	t3	36983	linear	2021.0295714721099
sot0044	2	t3	80282	linear	2990.8449194641557
sot0044	3	t3	77707	linear	3461.4121610148427
sot0044	1	t4	56825	linear	1891.1123940760742
sot0044	2	t4	78739	linear	2245.2728550164647
sot0044	3	t4	29543	linear	1412.9987949597319
sot2652	1	t1	3	circ	0.11694003022899781
sot2652	2	t1	0	circ	0
sot2652	3	t1	2	circ	0.11545297020372426
sot2652	1	t2	2	circ	0.051176568501052386
sot2652	2	t2	0	circ	0
sot2652	3	t2	1	circ	0.03602174935591311
sot2652	1	t3	1	circ	0.05464752917481302
sot2652	2	t3	3	circ	0.11176272088877291
sot2652	3	t3	1	circ	0.04454440605112593
sot2652	1	t4	5	circ	0.1663979229279432
sot2652	2	t4	8	circ	0.2281230754788824
sot2652	3	t4	4	circ	0.19131419218897633
sot2652	1	t1	55937	linear	2180.4248236398166
sot2652	2	t1	59435	linear	2347.1030307740416
sot2652	3	t1	51389	linear	2966.506342899593
sot2652	1	t2	98101	linear	2510.23627326087
sot2652	2	t2	78537	linear	2656.1229371267223
sot2652	3	t2	93234	linear	3358.4517794492026
sot2652	1	t3	20327	linear	1110.8203255364242
sot2652	2	t3	86775	linear	3232.7367017077563
sot2652	3	t3	65113	linear	2900.4199112069628
sot2652	1	t4	97480	linear	3244.0939054031805
sot2652	2	t4	109249	linear	3115.2772341240525
sot2652	3	t4	51494	linear	2462.8832531447865
sot6181	1	t1	6	circ	0.23388006045799561
sot6181	2	t1	7	circ	0.27643175259389735
sot6181	3	t1	6	circ	0.3463589106111728
sot6181	1	t2	6	circ	0.15352970550315714
sot6181	2	t2	14	circ	0.4734802847036952
sot6181	3	t2	8	circ	0.2881739948473049
sot6181	1	t3	15	circ	0.8197129376221953
sot6181	2	t3	14	circ	0.521559364147607
sot6181	3	t3	25	circ	1.1136101512781484
sot6181	1	t4	115	circ	3.8271522273426934
sot6181	2	t4	143	circ	4.077699974185022
sot6181	3	t4	91	circ	4.352397872299211
sot6181	1	t1	13348	linear	520.3051744988877
sot6181	2	t1	13777	linear	544.0571793551605
sot6181	3	t1	9942	linear	573.9167148827133
sot6181	1	t2	27044	linear	692.0095592712303
sot6181	2	t2	22802	linear	771.1641037009755
sot6181	3	t2	26450	linear	952.7752704639018
sot6181	1	t3	23766	linear	1298.7531783686063
sot6181	2	t3	35244	linear	1312.9884450013042
sot6181	3	t3	43902	linear	1955.5885144565307
sot6181	1	t4	46429	linear	1545.1378327242946
sot6181	2	t4	54201	linear	1545.562351753863
sot6181	3	t4	30597	linear	1463.4100846015272
sot6361	1	t1	2	circ	0.0779600201526652
sot6361	2	t1	2	circ	0.07898050074111353
sot6361	3	t1	1	circ	0.05772648510186213
sot6361	1	t2	4	circ	0.10235313700210477
sot6361	2	t2	1	circ	0.033820020335978224
sot6361	3	t2	0	circ	0
sot6361	1	t3	0	circ	0
sot6361	2	t3	5	circ	0.1862712014812882
sot6361	3	t3	5	circ	0.22272203025562964
sot6361	1	t4	10	circ	0.3327958458558864
sot6361	2	t4	7	circ	0.1996076910440221
sot6361	3	t4	5	circ	0.23914274023622042
sot6361	1	t1	6576	linear	256.3325462619632
sot6361	2	t1	6470	linear	255.50191989750223
sot6361	3	t1	4503	linear	259.9423624136852
sot6361	1	t2	13830	linear	353.8859711847772
sot6361	2	t2	10966	linear	370.87034300433726
sot6361	3	t2	11823	linear	425.88514263496074
sot6361	1	t3	19648	linear	1073.7146532267261
sot6361	2	t3	20633	linear	768.6667400326838
sot6361	3	t3	25977	linear	1157.1300359900983
sot6361	1	t4	54425	linear	1811.2413910706614
sot6361	2	t4	75192	linear	2144.1287864260153
sot6361	3	t4	39308	linear	1880.0445666410703

## Sheet: circRNA coordinates
sotRNA	chr	start	end	strand	time
sot0013	NC_002607.1	11428	11641	-	t1
sot0013	NC_002607.1	11425	11642	-	t2
sot0013	NC_002607.1	11428	11642	-	t3
sot0013	NC_002607.1	11428	11643	-	t4
sot0044	NC_002607.1	37813	38040	+	t1
sot0044	NC_002607.1	37812	38039	+	t2
sot0044	NC_002607.1	37813	38039	+	t3
sot0044	NC_002607.1	37813	38040	+	t4
sot2652	NC_002607.1	1987825	1988006	-	t1
sot2652	NC_002607.1	1987827	1988006	-	t2
sot2652	NC_002607.1	1987827	1988006	-	t3
sot2652	NC_002607.1	1987826	1988006	-	t4
sot6181	NC_002608.1	154277	154508	-	t1
sot6181	NC_002608.1	154275	154508	-	t2
sot6181	NC_002608.1	154275	154508	-	t3
sot6181	NC_002608.1	154275	154509	-	t4
sot6361	NC_002608.1	288697	288886	+	t1
sot6361	NC_002608.1	288697	288886	+	t2
sot6361	NC_002608.1	288697	288886	+	t3
sot6361	NC_002608.1	288697	288886	+	t4
